# Supplementary material for: Gene-Function-Based Clusters Explore Intricate Networks of Gene Expression of Circulating Tumor Cells in Patients with Colorectal Cancer
Source: Biomedicines. 2023 Jan 6;11(1):145. doi: 10.3390/biomedicines11010145 (PMC9855519; doi:10.3390/biomedicines11010145)
Supplement: Supplementary file 1 [file biomedicines-11-00145-s001.zip]

Archive with 2 entries (2 files):
- biomedicines-2076112-Supplementary Figure S1.pdf
- biomedicines-2076112-Supplementary TableS1.pdf
